# Supplementary material for: Pharmacogenetics and Molecular Ancestry of SLC22A1, SLC22A2, SLC22A3, ABCB1, CYP2C8, CYP2C9, and CYP2C19 in Ecuadorian Subjects with Type 2 Diabetes Mellitus
Source: Pharmaceuticals (Basel). 2025 Sep 5;18(9):1335. doi: 10.3390/ph18091335 (PMC12472588; doi:10.3390/ph18091335)
Supplement: Supplementary file 1 [file pharmaceuticals-18-01335-s001.zip]

Archive with 7 entries (7 files):
- pharmaceuticals-3834233-supplementary/Table _S3.pdf
- pharmaceuticals-3834233-supplementary/Table_S1.pdf
- pharmaceuticals-3834233-supplementary/Table_S2.pdf
- pharmaceuticals-3834233-supplementary/Table_S4.pdf
- pharmaceuticals-3834233-supplementary/Table_S5.pdf
- pharmaceuticals-3834233-supplementary/Table_S6.pdf
- pharmaceuticals-3834233-supplementary/Table_S7.pdf
